# Supplementary material for: Histone H3 Variant Regulates RNA Polymerase II Transcription Termination and Dual Strand Transcription of siRNA Loci in Trypanosoma brucei
Source: PLoS Genet. 2016 Jan 21;12(1):e1005758. doi: 10.1371/journal.pgen.1005758 (PMC4721609; doi:10.1371/journal.pgen.1005758)
Supplement: S1 Table — mRNAs found up or downregulated by 2-fold or more by mRNA-seq are listed, along with available gene descriptions, RPKM, fold change, and an indication of whether the genes are located within 10kb of H3.V and/or J. P values determined by Cuffdiff are listed for each condition compared to WT. For upregulated mRNAs, only those with an RPKM≥1 upon the loss of H3.V and/or J are included. For downregulated mRNAs, only those with an RPKM≥1 in WT cells are included. (XLSX) [file pgen.1005758.s011.xlsx]

## Sheet: Sheet1
S1 Table. T. brucei Gene Expression Changes Following H3.V and/or J Loss
	Upregulated Genes1		RPKM3				Fold Upregulation			Fold Upregulation			P value6
	Gene	Description	WT	WT DMOG	H3.V KO	H3.V KO DMOG	WT DMOG/WT	H3.V KO/WT	H3.V KO DMOG/WT	H3.V KO DMOG/H3.V KO	H3.V?4	Base J?5	WT DMOG	H3.V KO	H3.V KO DMOG
H3.V KO2	Tb427tmp.v2.0350	variant surface glycoprotein (VSG, pseudogene), putative (VSG56)	0	1.5145	1.18703	3.14416	N/A	N/A	N/A	2.64876	Yes	Yes	1	1	0.392077
	Tb427tmp.160.0220	variant surface glycoprotein (VSG, pseudogene), putative	0	0	4.77698	4.10902	N/A	N/A	N/A	0.860171	Yes	Yes	1	0.00112776	0.00112776
	Tb427tmp.v2.0300	variant surface glycoprotein (VSG, pseudogene), putative	0	0.0865432	1.09896	0.807936	N/A	N/A	N/A	0.735182	Yes	Yes	1	0.00112776	0.00112776
	Tb427tmp.354.0120	variant surface glycoprotein (VSG, pseudogene), putative	0.0694525	0.286532	2.88398	7.031	4.12558	41.5245	41.5245	2.43795	Yes	Yes	1	0.0234982	0.0234982
	Tb427tmp.160.0260	unspecified product	0.0476157	0.0496045	1.6206	2.48402	1.04177	34.035	34.035	1.53278	Yes	Yes	1	0.0939609	0.0939609
	Tb427tmp.244.0620	variant surface glycoprotein (VSG, pseudogene), putative	0.112384	0.173496	2.33324	5.48596	1.54378	20.7613	20.7613	2.35122	Yes	Yes	1	0.00209761	0.00209761
	Tb427tmp.244.1740	variant surface glycoprotein (VSG), putative	0.656015	1.18697	15.6328	30.4636	1.80936	23.8299	23.8299	1.9487	Yes	Yes	0.111238	0.00112776	0.00112776
	Tb427tmp.142.0040	variant surface glycoprotein (VSG, pseudogene), putative	0.107208	0.189929	2.2991	4.74063	1.77159	21.4452	21.4452	2.06195	Yes	Yes	1	0.00209761	0.00209761
	Tb427tmp.11.0025	unspecified product	0.477478	0.787915	10.3918	20.2786	1.65016	21.7639	21.7639	1.9514	Yes	Yes	0.236514	0.00112776	0.00112776
	Tb427tmp.142.0470	variant surface glycoprotein (VSG, pseudogene), putative	0.118202	0.179522	2.43963	4.83394	1.51877	20.6395	20.6395	1.98142	Yes	Yes	1	0.00112776	0.00112776
	Tb427.03.2540	variant surface glycoprotein (VSG)-related, putative	0.344953	0.676192	4.1018	8.284	1.96024	11.8909	11.8909	2.0196	Yes	Yes	0.191802	0.00112776	0.00112776
	Tb427.06.5700	variant surface glycoprotein (VSG, pseudogene), putative	0.120271	0	1.16045	2.60634	0	9.64863	9.64863	2.24597	Yes	Yes	1	0.476274	0.476046
	Tb427.03.2580	hypothetical protein, conserved	0.72794	1.08628	5.46345	14.5833	1.49227	7.50536	7.50536	2.66925	Yes	Yes	0.493026	0.00112776	0.00112776
	Tb427tmp.244.0550	variant surface glycoprotein (VSG, pseudogene), putative	0.178844	0.251258	1.84983	3.25068	1.4049	10.3433	10.3433	1.75729	Yes	Yes	1	0.00112776	0.00112776
	Tb427tmp.244.1410	variant surface glycoprotein (VSG), putative	0.671572	0.752857	8.5269	10.503	1.12104	12.6969	12.6969	1.23175	Yes	Yes	0.858125	0.00112776	0.00112776
	Tb427tmp.244.1480	variant surface glycoprotein (VSG, pseudogene), putative	0.169281	0.12202	1.2292	2.54137	0.720813	7.2613	7.2613	2.0675	Yes	Yes	1	0.00112776	0.00112776
	Tb427.05.5260	variant surface glycoprotein (VSG, pseudogene), putative	0.144594	0.252892	2.49998	1.9562	1.74898	17.2897	17.2897	0.782486	Yes	Yes	1	0.00112776	0.00112776
	Tb427.BES15.12	variant surface glycoprotein (VSG) (VSG 427-6)	1.13082	1.10903	15.0985	14.8186	0.980731	13.3518	13.3518	0.981462	No	No	0.97707	0.00112776	0.00112776
	Tb427.BES65.13	variant surface glycoprotein (VSG) (VSG 427-3)	0.686228	0.870038	4.27083	7.10629	1.26786	6.22363	6.22363	1.66391	No	No	0.662291	0.00112776	0.00112776
	Tb427.06.5260	variant surface glycoprotein (VSG), putative	0.310591	0.169486	2.46872	3.1799	0.545689	7.94846	7.94846	1.28808	Yes	Yes	1	0.00380838	0.00112776
	Tb427.04.5760	variant surface glycoprotein (VSG, pseudogene), putative	0.157431	0.131239	1.2505	1.44115	0.833629	7.94316	7.94316	1.15246	Yes	Yes	1	0.00298457	0.00112776
	Tb427tmp.142.0130	variant surface glycoprotein (VSG, pseudogene), putative	0.132395	0.193006	2.0972	1.13442	1.4578	15.8405	15.8405	0.540921	Yes	Yes	1	0.00112776	0.0113269
	Tb427tmp.142.0135	expression site-associated gene (ESAG, pseudogene), putative	0.19952	1.02034	6.8649	1.65019	5.11397	34.4071	34.4071	0.240381	Yes	Yes	0.637252	0.483236	0.623451
	Tb427.07.6520	variant surface glycoprotein (VSG, pseudogene), putative	0.490952	0.557183	2.52588	3.86313	1.1349	5.14486	5.14486	1.52942	Yes	Yes	0.859037	0.00112776	0.00112776
	Tb427tmp.v2.0080	variant surface glycoprotein (VSG, pseudogene), putative	1.77834	1.39024	13.6257	10.8423	0.781763	7.66203	7.66203	0.795724	Yes	Yes	0.55574	0.00112776	0.00112776
	Tb427.BES59.12	variant surface glycoprotein (VSG) (VSG 427-13)	1.09389	1.07965	2.18581	4.27019	0.986982	1.9982	1.9982	1.9536	No	No	0.981723	0.0175793	0.00112776
	Tb427.BES126.15	variant surface glycoprotein (VSG) (VSG 427-11)	3.53487	3.28686	8.59939	15.9813	0.929839	2.43273	2.43273	1.85842	No	No	0.87328	0.00112776	0.00112776
	Tb427.BES98.12	variant surface glycoprotein (VSG) (VSG 427-18)	2.61296	1.95904	6.45979	10.9651	0.74974	2.47221	2.47221	1.69744	No	No	0.372982	0.00112776	0.00112776
	Tb427.07.1970	retrotransposon hot spot (RHS) protein, putative	0.897892	1.23362	1.9783	3.13094	1.37391	2.20327	2.20327	1.58264	Yes	Yes	0.399679	0.00538235	0.00112776
	Tb427.07.2010	retrotransposon hot spot (RHS) protein, putative	2.41427	2.96447	4.8769	7.10435	1.22789	2.02003	2.02003	1.45673	Yes	Yes	0.513291	0.00112776	0.00112776
	Tb427.07.1950	retrotransposon hot spot (RHS) protein, putative	0.962484	1.26483	1.97303	2.73429	1.31413	2.04994	2.04994	1.38583	Yes	Yes	0.468833	0.00612258	0.00112776
	Tb427tmp.160.5350	variant surface glycoprotein (VSG)-related, putative	19.3353	22.588	39.8794	55.0519	1.16823	2.06252	2.06252	1.38046	Yes	Yes	0.32376	0.00112776	0.00112776
	Tb427.03.1480	hypothetical protein, conserved	16.2337	17.9038	36.2763	50.0635	1.10288	2.23463	2.23463	1.38006	Yes	Yes	0.724428	0.00112776	0.00112776
	Tb427.07.1960	retrotransposon hot spot (RHS) protein, putative	1.52805	1.86784	3.05191	4.13651	1.22237	1.99726	1.99726	1.35538	Yes	Yes	0.592947	0.00209761	0.00112776
	Tb427tmp.244.2010	expression site-associated gene 4 (ESAG4, pseudogene), putative	16.0822	20.7778	39.95	53.3803	1.29197	2.48411	2.48411	1.33618	Yes	Yes	0.370525	0.00112776	0.00112776
	Tb427tmp.211.0010	unspecified product	4.91403	6.65741	13.8619	18.2768	1.35478	2.82088	2.82088	1.31849	No	No	0.295328	0.00112776	0.00112776
	Tb427.07.2000	retrotransposon hot spot (RHS) protein, putative	1.72144	2.02891	4.56312	5.95617	1.17861	2.65076	2.65076	1.30528	Yes	Yes	0.660066	0.00112776	0.00112776
	Tb427tmp.02.1564	leucine-rich repeat protein (LRRP), putative	12.3105	14.7413	33.9521	43.345	1.19746	2.75798	2.75798	1.27665	Yes	No	0.402942	0.00112776	0.00112776
	Tb427.06.180	receptor-type adenylate cyclase GRESAG 4, putative	4.22318	4.91328	15.8128	19.9958	1.16341	3.74429	3.74429	1.26453	Yes	Yes	0.461382	0.00112776	0.00112776
	Tb427tmp.211.0020	hypothetical protein	3.93174	4.78149	10.2861	12.993	1.21613	2.61617	2.61617	1.26316	No	No	0.524673	0.00112776	0.00112776
	Tb427.06.170	receptor-type adenylate cyclase GRESAG 4, putative	4.76561	5.48171	14.264	17.9095	1.15026	2.99311	2.99311	1.25557	Yes	Yes	0.47989	0.00112776	0.00112776
	Tb427tmp.02.1580	leucine-rich repeat protein (LRRP), putative	23.5504	29.615	51.7495	64.8586	1.25752	2.19739	2.19739	1.25332	Yes	No	0.0881786	0.00112776	0.00112776
	Tb427tmp.160.0280	variant surface glycoprotein (VSG, atypical), putative	1.2147	1.10392	3.38585	4.03926	0.908801	2.7874	2.7874	1.19298	Yes	Yes	0.862643	0.00112776	0.00112776
	Tb427.03.2530	expression site-associated gene (ESAG, pseudogene), putative	0.80315	0.700445	2.19942	2.59846	0.872122	2.73849	2.73849	1.18143	Yes	Yes	0.859445	0.0113269	0.00380838
	Tb427tmp.244.0650	variant surface glycoprotein (VSG, pseudogene), putative	0.559061	0.65134	2.33858	2.67952	1.16506	4.18305	4.18305	1.14579	Yes	Yes	0.822461	0.00112776	0.00112776
	Tb427tmp.244.2020	nucleoside transporter 1, putative	8.57637	9.143	19.3617	21.9081	1.06607	2.25756	2.25756	1.13152	Yes	Yes	0.840325	0.00112776	0.00112776
	Tb427tmp.244.1970	leucine-rich repeat protein (pseudogene), putative	5.86191	10.3553	12.7267	14.3498	1.76654	2.17108	2.17108	1.12754	Yes	Yes	0.129122	0.0191043	0.00298457
	Tb427.02.960	hypothetical protein	2.73391	11.5817	11.6575	13.0497	4.23631	4.26404	4.26404	1.11943	Yes	Yes	0.142065	0.13849	0.121764
	Tb427.06.250	hypothetical protein	0.74137	1.86524	1.57434	1.69854	2.51594	2.12356	2.12356	1.07889	Yes	Yes	0.774355	0.768195	0.775561
	Tb427tmp.02.1565	hypothetical protein	15.62	21.344	40.1682	41.052	1.36645	2.57159	2.57159	1.022	Yes	No	0.126813	0.00112776	0.00112776
	Tb427.07.6760	hypothetical protein, conserved	13.825	15.1597	31.1136	31.7595	1.09654	2.25053	2.25053	1.02076	No	No	0.541971	0.00112776	0.00112776
	Tb427.07.6750	hypothetical protein, conserved	22.0253	23.6267	45.0604	45.8848	1.07271	2.04585	2.04585	1.0183	No	No	0.70593	0.00112776	0.00112776
	Tb427.07.6740	hypothetical protein, conserved	14.3984	13.8405	29.9714	29.4931	0.961253	2.08158	2.08158	0.984041	No	No	0.849902	0.00112776	0.00112776
	Tb427.04.3640	protein phosphatase 1, putative	63.9233	64.3429	134.562	128.463	1.00656	2.10505	2.10505	0.954675	No	No	0.97739	0.00112776	0.00112776
	Tb427.02.660	expression site-associated gene (ESAG, pseudogene), putative	6.39305	25.7808	17.7654	16.3297	4.03263	2.77886	2.77886	0.919186	Yes	Yes	0.607866	0.783216	0.784154
	Tb427.07.6780	hypothetical protein	28.1573	26.2244	60.9893	51.0407	0.931354	2.16602	2.16602	0.83688	No	No	0.806514	0.00112776	0.00112776
	Tb427.01.2070	expression site-associated gene (ESAG, pseudogene), putative	8.51584	6.57096	17.0871	14.0611	0.771616	2.00651	2.00651	0.822907	Yes	Yes	0.677842	0.0614591	0.233867
	Tb427.07.6670	hypothetical protein, conserved	16.638	13.7806	34.491	27.9192	0.828261	2.07303	2.07303	0.809463	No	No	0.0952548	0.00112776	0.00112776
	Tb427.04.5440	unspecified product	0.433477	0.984781	1.98063	1.54973	2.27182	4.56917	4.56917	0.782443	Yes	Yes	0.115144	0.00209761	0.00815225
	Tb427.01.2060	expression site-associated gene (ESAG, pseudogene), putative	37.9508	43.5932	111.476	81.9827	1.14868	2.93738	2.93738	0.735429	Yes	Yes	0.897644	0.0499691	0.183004
	Tb427tmp.57.0088	variant surface glycoprotein (VSG, pseudogene), putative	1.2158	1.7019	2.70872	1.86107	1.39982	2.22793	2.22793	0.687066	Yes	Yes	0.618265	0.0937627	0.486393
	Tb427tmp.211.5010	SLACS retrotransposable element (part), putative	1.56332	1.64318	8.97898	5.40045	1.05108	5.74353	5.74353	0.601455	Yes	Yes	0.902414	0.00112776	0.00112776
	Tb427tmp.244.2890	SLACS reverse transcriptase, putative	2.44767	2.18867	7.76443	4.58586	0.894185	3.17217	3.17217	0.590624	Yes	Yes	0.810603	0.00112776	0.0119566
	Tb427.BES56.13	variant surfave glycoprotein (VSG) (VSG 427-17)	3.0514	2.64474	26.0028	13.8535	0.86673	8.5216	8.5216	0.53277	No	No	0.722092	0.00112776	0.00112776
	Tb427.01.5090	expression site-associated gene (ESAG, pseudogene), putative	131.085	138.294	335.472	159.153	1.05499	2.55919	2.55919	0.474415	Yes	Yes	0.955317	0.0211115	0.784162
	Tb427tmp.211.5015	SLACS reverse transcriptase, putative	0.460444	0.097077	1.85955	0.872064	0.210833	4.0386	4.0386	0.468965	Yes	Yes	0.640393	0.304391	0.795483
	Tb427tmp.02.5690	hypothetical protein	1.45189	1.55643	2.99837	0.915345	1.072	2.06515	2.06515	0.305281	No	No	0.92311	0.0282143	0.347311
	Tb427.08.270	variant surface glycoprotein (VSG, pseudogene), putative	0	4.40059	2.53692	0	N/A	N/A	N/A	0	Yes	Yes	1	1	1
	Tb427tmp.02.0370	hypothetical protein, conserved	0	1.01229	1.11815	0	N/A	N/A	N/A	0	No	No	1	1	1
	Tb427tmp.11.0009	variant surface glycoprotein (VSG, pseudogene), putative	0	0	22.5128	0	N/A	N/A	N/A	0	Yes	Yes	1	1	1
	Tb427tmp.14.0027	variant surface glycoprotein (VSG, pseudogene), putative	0	0	3.72995	0	N/A	N/A	N/A	0	Yes	Yes	1	1	1
WT DMOG	Tb427.03.600	hypothetical protein	0	40.8846	0	52.5667	N/A	N/A	N/A		Yes	Yes	1	1	0.407208
	Tb427.06.5220	variant surface glycoprotein (VSG, pseudogene), putative	0	2.20671	0	0	N/A	N/A	N/A		Yes	Yes	1	1	1
	Tb427.10.4350	hypothetical protein	2.22147	27.197	0.883286	9.19229	12.2428	0.397613	0.397613		Yes	Yes	0.0309069	0.661696	0.144837
	Tb427.10.14060	hypothetical protein	0.399851	3.88776	0.431542	2.71756	9.72302	1.07926	1.07926		Yes	Yes	0.476274	1	0.484759
	Tb427.08.5930	hypothetical protein	0.411272	2.31942	0.635381	0.578185	5.63963	1.54492	1.54492		No	Yes	0.0371768	0.692995	0.77029
	Tb427tmp.244.1960	hypothetical protein	1.96962	10.2031	2.70102	8.1387	5.18024	1.37134	1.37134		Yes	Yes	0.328051	0.878333	0.376534
	Tb427tmp.12.0018	hypothetical protein	1.69703	7.17765	0.678391	2.26014	4.22954	0.399752	0.399752		Yes	Yes	0.00112776	0.11797	0.62884
	Tb427.10.12570	hypothetical protein	1.87496	7.56675	1.45109	2.35311	4.03569	0.773931	0.773931		Yes	Yes	0.0159419	0.810603	0.817003
	Tb427.05.3990	variant surface glycoprotein (VSG, atypical), putative	1.64426	6.14304	1.12461	3.35998	3.73605	0.683961	0.683961		Yes	Yes	0.00112776	0.297218	0.00679764
	Tb427.10.10270	hypothetical protein	4.0017	14.309	3.08709	6.47535	3.57573	0.771445	0.771445		Yes	Yes	0.00112776	0.679615	0.2644
	Tb427.10.7170	unspecified product	1.13803	3.85705	0.398006	1.54448	3.38923	0.349732	0.349732		Yes	Yes	0.0769215	0.376892	0.783659
	Tb427.08.1660	procyclin-associated gene (pseudogene), putative	2.47578	8.25558	2.88411	6.87144	3.33454	1.16493	1.16493		Yes	Yes	0.137508	0.923542	0.21127
	Tb427.07.6010	hypothetical protein	1.1829	3.91613	0.749847	2.16463	3.31062	0.633906	0.633906		Yes	Yes	0.0045983	0.521582	0.220197
	Tb427.08.5920	hypothetical protein	1.08264	3.19247	0.430949	0.563814	2.94878	0.398054	0.398054		No	Yes	0.0148455	0.171371	0.32228
	Tb427tmp.01.2860	hypothetical protein	2.0387	5.89119	1.03854	2.54456	2.88968	0.509413	0.509413		Yes	Yes	0.00112776	0.109068	0.672227
	Tb427tmp.01.3220	hypothetical protein	1.98044	4.9796	0.750159	2.122	2.51439	0.378784	0.378784		Yes	Yes	0.00538235	0.0456427	0.923619
	Tb427tmp.01.3250	hypothetical protein	0.934804	2.34374	0.315834	1.1211	2.5072	0.337861	0.337861		Yes	Yes	0.754602	1	1
	Tb427.10.1220	hypothetical protein	0.841782	2.07158	0.828279	2.4178	2.46095	0.983959	0.983959		Yes	Yes	0.155722	0.977359	0.0852474
	Tb427.10.4340	hypothetical protein	2.07285	5.06853	3.49441	7.11163	2.4452	1.6858	1.6858		Yes	Yes	0.142766	0.488791	0.0359869
	Tb427.07.6030	hypothetical protein	1.34146	3.13798	0.721799	2.49612	2.33923	0.53807	0.53807		Yes	Yes	0.0371768	0.308711	0.169608
	Tb427.04.5090	hypothetical protein	1.80756	4.14384	1.00711	1.54737	2.2925	0.557165	0.557165		Yes	Yes	0.0249368	0.286961	0.83424
	Tb427.04.130	receptor-type adenylate cyclase GRESAG 4, pseudogene, putative	8.50352	18.1313	9.3295	19.4404	2.13221	1.09713	1.09713		Yes	Yes	0.00112776	0.644178	0.00112776
	Tb427tmp.v1.0970	hypothetical protein	1.56071	3.32687	1.7927	4.84058	2.13164	1.14864	1.14864		Yes	Yes	0.0779917	0.862418	0.00679764
	Tb427.06.110	hypothetical protein	28.504	57.8285	19.3156	49.1091	2.02879	0.677645	0.677645		Yes	Yes	0.0186494	0.382237	0.0950191
	Tb427.04.140	hypothetical protein	5.10395	10.3522	3.50198	6.37574	2.02827	0.686131	0.686131		Yes	Yes	0.151398	0.637335	0.786058
	Tb427.02.1260	expression site-associated gene (ESAG, pseudogene), putative	14.406	28.7543	15.6479	29.5481	1.99599	1.08621	1.08621		Yes	Yes	0.00112776	0.613629	0.00112776
H3.V KO DMOG	Tb427tmp.12.0019	unspecified product	0	0.0515828	0.217985	1.83908	N/A	N/A	N/A		No	No	1	1	0.484698
	Tb427tmp.55.0028	expression site-associated gene (ESAG) protein, putative	0	0	0	32.2278	N/A	N/A	N/A		Yes	Yes	1	1	1
	Tb427tmp.v2.0450	hypothetical protein, conserved, frameshifted fragment	0	0	0	1.50357	N/A	N/A	N/A		Yes	Yes	1	1	0.0201302
	Tb427.03.5890	variant surface glycoprotein (VSG, pseudogene), putative	0.0246475	0	0.649259	1.00267	0	26.3418	26.3418		Yes	Yes	1	0.561866	0.561866
	Tb427.06.5780	variant surface glycoprotein (VSG, pseudogene), putative	0.102497	0.172988	0.806134	1.12782	1.68774	7.86495	7.86495		Yes	Yes	1	0.0608568	0.0329677
	Tb427tmp.244.1260	variant surface glycoprotein (VSG, pseudogene), putative	0.121177	0.101589	0.80098	1.01169	0.838352	6.61	6.61		Yes	Yes	1	0.0100871	0.00298457
	Tb427.06.5240	variant surface glycoprotein (VSG, atypical), putative	0.181614	0.130516	0.96142	1.38099	0.718645	5.29375	5.29375		Yes	Yes	1	0.00209761	0.00112776
	Tb427tmp.244.1700	variant surface glycoprotein (VSG, pseudogene), putative	0.177445	0.237922	0.884239	1.50649	1.34082	4.98317	4.98317		Yes	Yes	1	0.0094728	0.00112776
	Tb427.07.6510	variant surface glycoprotein (VSG, pseudogene), putative	0.228433	0.191798	0.941625	1.78305	0.839625	4.12211	4.12211		Yes	Yes	1	0.00380838	0.00112776
	Tb427.07.6530	variant surface glycoprotein (VSG, pseudogene), putative	0.314733	0.418162	0.980108	1.7022	1.32862	3.11409	3.11409		Yes	Yes	1	0.00612258	0.00112776
	Tb427.07.6880	hypothetical protein, conserved	0.397763	0.92771	0.853608	1.27531	2.33232	2.14602	2.14602		Yes	Yes	0.183004	0.229888	0.0519655
	Tb427.07.6730	hypothetical protein, conserved	17.2981	16.3737	34.2077	36.0921	0.946561	1.97754	1.97754		No	No	0.789864	0.00112776	0.00112776
	Tb427.07.6810	hypothetical protein, conserved	14.4605	15.7076	28.4849	31.8076	1.08624	1.96984	1.96984		Yes	Yes	0.618826	0.00112776	0.00112776
	Tb427.03.2590	hypothetical protein	10.2382	17.9769	20.0893	45.55	1.75587	1.96219	1.96219		Yes	Yes	0.00112776	0.00112776	0.00112776
	Tb427.07.6790	hypothetical protein, conserved	18.2556	16.1753	35.6385	36.8596	0.886046	1.9522	1.9522		No	No	0.514565	0.00112776	0.00112776
	Tb427tmp.01.5580	hypothetical protein, conserved	32.1351	32.1227	62.0663	66.4264	0.999614	1.93142	1.93142		No	No	0.998784	0.00112776	0.00112776
	Tb427.07.6800	hypothetical protein, conserved	15.4221	17.5515	29.6218	36.7649	1.13807	1.92074	1.92074		Yes	Yes	0.570206	0.00112776	0.00112776
	Tb427.07.3260	expression site-associated gene (ESAG) protein, putative	86.8188	127.366	165.14	179.011	1.46703	1.90212	1.90212		Yes	Yes	0.755605	0.513236	0.440194
	Tb427.01.520	variant surface glycoprotein (VSG, pseudogene), putative	2.52658	3.32007	4.78368	7.10621	1.31406	1.89334	1.89334		Yes	Yes	0.494255	0.0230503	0.00112776
	Tb427.07.2020	retrotransposon hot spot (RHS) protein, putative	1.97337	2.08069	3.56205	5.52478	1.05438	1.80506	1.80506		Yes	Yes	0.916673	0.00612258	0.00112776
	Tb427tmp.244.2060	expression site-associated gene (ESAG) protein, putative	46.8817	61.0495	84.5114	113.317	1.3022	1.80265	1.80265		Yes	Yes	0.00679764	0.00112776	0.00112776
	Tb427.03.1490	leucine-rich repeat protein (LRRP), putative	9.53589	9.44693	17.1217	22.5201	0.990671	1.7955	1.7955		Yes	Yes	0.975032	0.00112776	0.00112776
	Tb427.07.1980	retrotransposon hot spot (RHS) protein, putative	1.15723	1.58706	2.04229	3.15707	1.37143	1.76481	1.76481		Yes	Yes	0.34749	0.0290603	0.00112776
	Tb427.10.90	hypothetical protein	3.56596	4.38971	6.26115	11.898	1.231	1.75581	1.75581		Yes	Yes	0.784894	0.262753	0.00612258
	Tb427tmp.160.4950	hypothetical protein, conserved	11.6754	16.9241	20.3114	24.9223	1.44955	1.73967	1.73967		Yes	Yes	0.0513046	0.00209761	0.00112776
	Tb427.05.4640	unspecified product	0.231063	0.511066	0.390549	1.24222	2.2118	1.69023	1.69023		Yes	Yes	0.392077	1	0.0626033
	Tb427.02.3330	hypothetical protein	8.18239	14.1845	13.7477	22.7107	1.73354	1.68016	1.68016		Yes	No	0.0277524	0.0485925	0.00112776
	Tb427.03.2500	hypothetical protein	1.59232	1.28622	2.60966	3.92255	0.807765	1.6389	1.6389		Yes	Yes	0.665068	0.119247	0.00112776
	Tb427.07.1990	retrotransposon hot spot protein (RHS, pseudogene), putative	1.34173	1.42438	2.18515	3.36173	1.0616	1.62861	1.62861		Yes	Yes	0.909766	0.0565609	0.00112776
	Tb427.03.590	adenosine transporter, putative	7.87769	10.2741	12.6179	17.1161	1.3042	1.60173	1.60173		Yes	Yes	0.18371	0.00298457	0.00112776
	Tb427.07.6500	variant surface glycoprotein (VSG), putative	1.97604	2.59186	3.13605	4.52892	1.31164	1.58704	1.58704		Yes	Yes	0.429443	0.0897225	0.00112776
	Tb427tmp.244.1950	hypothetical protein	0.323635	0.852921	0.504994	1.3384	2.63544	1.56038	1.56038		Yes	Yes	0.536978	0.806514	0.365402
	Tb427tmp.01.3915	RNA-binding protein, putative (RBP5)	118.131	108.383	173.848	249.231	0.917481	1.47165	1.47165		No	Yes	0.695874	0.00112776	0.00112776
	Tb427.10.8500	glucose transporter, putative	80.4882	126.983	111.451	164.795	1.57766	1.38469	1.38469		No	No	0.00112776	0.00112776	0.00112776
	Tb427tmp.142.0300	hypothetical protein (pseudogene)	0.922404	1.54576	1.26419	2.28103	1.67579	1.37054	1.37054		Yes	Yes	0.320138	0.62664	0.0434061
	Tb427.10.8460	glucose transporter, putative	168.807	290.994	227.804	368.999	1.72383	1.34949	1.34949		No	No	0.00112776	0.0131036	0.00112776
	Tb427tmp.01.3240	trans-sialidase, putative	15.8933	20.3909	21.2773	38.2194	1.28299	1.33876	1.33876		Yes	Yes	0.0364019	0.00538235	0.00112776
	Tb427.BES129.14	variant surface glycoprotein (VSG) (VSG 427-9)	2.71794	2.14343	3.61844	6.26312	0.788623	1.33132	1.33132		No	No	0.506721	0.329785	0.00112776
	Tb427.03.510	hypothetical protein, conserved	0.731506	1.16423	0.96567	2.64042	1.59155	1.32011	1.32011		Yes	Yes	0.439298	0.705556	0.0045983
	Tb427.10.8470	glucose transporter, putative	148.431	256.377	193.067	317.888	1.72725	1.30072	1.30072		No	No	0.00112776	0.0196234	0.00112776
	Tb427.02.720	retrotransposon hot spot protein (RHS, pseudogene), putative	13.2563	23.5638	16.8455	33.4046	1.77755	1.27075	1.27075		Yes	Yes	0.0113269	0.462215	0.00112776
	Tb427.05.160	retrotransposon hot spot protein (RHS, pseudogene), putative	9.14482	16.7408	11.5146	23.4596	1.83063	1.25914	1.25914		Yes	Yes	0.00380838	0.464513	0.00112776
	Tb427.10.8440	glucose transporter 1B (THT1-)	157.513	262.257	194.797	321.277	1.66499	1.2367	1.2367		No	No	0.00112776	0.0922466	0.00112776
	Tb427.02.5384	retrotransposon hot spot protein (RHS, pseudogene), putative	1.62139	3.13867	2.0036	7.19813	1.93579	1.23573	1.23573		Yes	Yes	0.0191043	0.638254	0.00112776
	Tb427.10.8480	glucose transporter, putative	155.352	270.006	190.35	312.971	1.73803	1.22528	1.22528		No	No	0.00112776	0.111238	0.00112776
	Tb427.05.170	hypothetical protein, conserved	6.72385	12.9222	8.22918	16.3859	1.92185	1.22388	1.22388		Yes	Yes	0.0309069	0.682306	0.00209761
	Tb427.07.1930	nucleoside diphosphatase, putative	13.2777	15.8984	16.0552	26.664	1.19738	1.20919	1.20919		Yes	Yes	0.336463	0.296449	0.00112776
	Tb427.10.4370	expression site-associated gene (ESAG) protein, putative	7.1195	11.4981	8.44995	16.1049	1.61502	1.18687	1.18687		Yes	Yes	0.00209761	0.507877	0.00112776
	Tb427.10.16100	peptidylprolyl isomerase-like protein, putative	242.987	185.323	275.716	748.261	0.762687	1.13469	1.13469		No	No	0.0170097	0.450273	0.00112776
	Tb427.10.12270	hypothetical protein, conserved	11.0828	17.2988	12.1224	30.4892	1.56087	1.0938	1.0938		Yes	Yes	0.0181043	0.804529	0.00112776
	Tb427tmp.57.0077	unspecified product	7.99772	13.3358	8.50303	20.7092	1.66745	1.06318	1.06318		Yes	Yes	0.481119	0.961361	0.10683
	Tb427tmp.01.7120	hypothetical protein, conserved	188.19	155.771	187.484	435.012	0.827733	0.996248	0.996248		No	No	0.0777684	0.986198	0.00112776
	Tb427.06.1300	hypothetical protein	2.69882	3.845	2.54481	6.39719	1.4247	0.942934	0.942934		Yes	Yes	0.557764	0.953537	0.0485925
	Tb427tmp.160.3400	glucose transporter (pseudogene), putative	1.28538	2.20402	0.896767	3.25574	1.71468	0.697667	0.697667		Yes	Yes	0.0720357	0.374254	0.00112776
	Tb427.10.12280	hypothetical protein	2.14892	3.46019	1.30272	5.20885	1.6102	0.606221	0.606221		Yes	Yes	0.396549	0.496975	0.047093
	Tb427.10.1760	hypothetical protein	2.80323	3.43727	1.29731	5.638	1.22618	0.462791	0.462791		Yes	Yes	0.735374	0.136922	0.0534497
	Downregulated Genes7		RPKM				Fold Downregulation						P value6
	Gene	Gene Description	WT	WT DMOG	H3.V KO	H3.V KO DMOG	WT/WT DMOG	WT/H3.V KO	WT/H3.V KO DMOG		H3.V?3	Base J?4	WT DMOG	H3.V KO	H3.V KO DMOG
H3.V KO	Tb427.01.2780	hypothetical protein	1.29	0.27	0	0.63	4.77778	N/A	2.04762		Yes	Yes	0.50606	0.0646916	0.743376
	Tb427.03.450	variant surface glycoprotein (VSG, pseudogene), putative	1.13	2.07	0	0.06	0.545894	N/A	18.8333		Yes	Yes	0.304286	0.00112776	0.467583
	Tb427.10.15350	H3V (h3vaR)	133.76	123.1	0	0.08	1.0866	N/A	1672		No	No	0.674821	0.00112776	0.472719
	Tb427tmp.354.0100	variant surface glycoprotein (VSG, pseudogene), putative	1.1	1.02	0	0	1.07843	N/A	N/A		Yes	Yes	0.945363	0.00112776	0.00112776
	Tb427.01.5280	expression site-associated gene (ESAG, pseudogene), putative	10.43	8.74	0.14	0.05	1.19336	74.5	208.6		Yes	Yes	0.561866	0.00612258	0.578653
	Tb427.01.5320	variant surface glycoprotein (VSG, pseudogene), putative	5.5	6.72	0.04	0.02	0.818452	137.5	275		Yes	Yes	0.426401	0.222304	0.576817
	Tb427tmp.24.0010	variant surface glycoprotein (VSG, pseudogene), putative	11.74	9.69	0.19	0.65	1.21156	61.7895	18.0615		Yes	Yes	0.659378	0.527541	0.00380838
	Tb427.10.7160	procyclin-associated gene 1 (PAG1) protein, putative	11.99	4.28	0.8	1.46	2.8014	14.9875	8.21233		Yes	Yes	0.00112776	0.00112776	0.00112776
	Tb427.10.10210	procyclin-associated gene 4 (PAG4) protein (PAG4)	25.41	8.58	2.14	2.58	2.96154	11.8738	9.84884		Yes	Yes	0.00112776	0.00112776	0.00112776
	Tb427.10.10220	procyclin-associated gene 2 (PAG2) protein (PAG2)	41.86	12.9	3.72	3	3.24496	11.2527	13.9533		Yes	Yes	0.00112776	0.00112776	0.00112776
	Tb427.10.10230	procyclin-associated gene 5 (PAG5) protein (PAG5)	31.45	8.03	2.97	2.56	3.91656	10.5892	12.2852		Yes	Yes	0.00112776	0.00112776	0.00112776
	Tb427.10.10240	procyclin-associated gene 1 (PAG1) protein (PAG1)	22.28	7.42	2.06	2.74	3.0027	10.8155	8.13139		Yes	Yes	0.00112776	0.00112776	0.00112776
	Tb427.06.520	EP3-2 procyclin	192.23	108.81	27.73	22.8	1.76666	6.9322	8.43114		Yes	Yes	0.00112776	0.00112776	0.00112776
	Tb427.10.7150	hypothetical protein	4.3	0	0.61	0	N/A	7.04918	N/A		Yes	Yes	0.142625	0.461221	0.142625
	Tb427.10.10250	EP2 procyclin (EP2)	160.65	88.26	24.8	21.86	1.82019	6.47782	7.34904		Yes	Yes	0.00112776	0.00112776	0.00112776
	Tb427tmp.160.0130	expression site-associated gene 3 (ESAG3, pseudogene), putative	1.42	1.56	0.21	0.15	0.910256	6.7619	9.46667		Yes	Yes	0.878516	0.00298457	0.0100871
	Tb427.10.10260	EP1 procyclin (EP1)	323.76	215.59	64.13	63.2	1.50174	5.0485	5.12278		Yes	Yes	0.00112776	0.00112776	0.00112776
	Tb427.06.210	leucine-rich repeat protein (LRRP, pseudogene), putative	7.63	7.45	1.61	3.94	1.02416	4.73913	1.93655		Yes	Yes	0.952046	0.00112776	0.00112776
	Tb427.06.480	unspecified product	119.06	89.59	28.39	25.54	1.32894	4.19373	4.66171		No	Yes	0.0640226	0.00112776	0.00112776
	Tb427.06.510	GPEET2 procyclin precursor	545.66	307.09	149.58	176.48	1.77687	3.64795	3.09191		Yes	Yes	0.00112776	0.00112776	0.00112776
	Tb427tmp.211.0865	60S ribosomal protein L37, putative	1312.42	627.19	396.23	502.26	2.09254	3.31227	2.61303		No	No	0.00112776	0.00112776	0.00112776
	Tb427.08.480	phosphatidic acid phosphatase protein, putative	82.38	54.81	25.6	50.13	1.50301	3.21797	1.64333		Yes	Yes	0.00112776	0.00112776	0.00112776
	Tb427.06.450	unspecified product	98.27	62.09	32.26	38.49	1.5827	3.04619	2.55313		No	Yes	0.00380838	0.00112776	0.00112776
	Tb427.08.510	hypothetical protein	5.02	5.83	1.66	4.35	0.861063	3.0241	1.15402		Yes	Yes	0.708006	0.00112776	0.743764
	Tb427.10.7170	unspecified product	1.14	3.86	0.4	1.54	0.295337	2.85	0.74026		Yes	Yes	0.0769215	0.376892	0.783659
	Tb427tmp.01.3220	hypothetical protein	1.98	4.98	0.75	2.12	0.39759	2.64	0.933962		Yes	Yes	0.00538235	0.0456427	0.923619
	Tb427.08.500	hypothetical protein	21.28	17.49	8.26	15.8	1.2167	2.57627	1.34684		Yes	Yes	0.495195	0.00112776	0.22093
	Tb427.08.5920	hypothetical protein	1.08	3.19	0.43	0.56	0.338558	2.51163	1.92857		No	Yes	0.0148455	0.171371	0.32228
	Tb427.10.4350	hypothetical protein	2.22	27.2	0.88	9.19	0.0816176	2.52273	0.241567		Yes	Yes	0.0309069	0.661696	0.144837
	Tb427tmp.02.0500	60S ribosomal protein L37, putative	2830.62	1845.8	1120	1428.61	1.53355	2.52734	1.98138		No	No	0.00112776	0.00112776	0.00112776
	Tb427tmp.12.0018	hypothetical protein	1.7	7.18	0.68	2.26	0.236769	2.5	0.752212		Yes	Yes	0.00112776	0.11797	0.62884
	Tb427.08.490	hypothetical protein	91.13	66.4	38.31	45.1	1.37244	2.37875	2.02062		Yes	Yes	0.00112776	0.00112776	0.00112776
	Tb427.08.520	hypothetical protein	20.29	15.38	8.74	16.1	1.31925	2.32151	1.26025		Yes	Yes	0.292534	0.00112776	0.409861
	Tb427.10.5720	hypothetical protein	1.13	2.17	0.5	1.73	0.520737	2.26	0.653179		Yes	Yes	0.213538	0.308519	0.509105
	Tb427.10.1760	hypothetical protein	2.8	3.44	1.3	5.64	0.813953	2.15385	0.496454		Yes	Yes	0.735374	0.136922	0.0534497
	Tb427.02.1290	hypothetical protein	12.74	15.54	6.01	15.9	0.81982	2.1198	0.801258		Yes	Yes	0.736309	0.0912535	0.692592
WT DMOG	Tb427tmp.v2.0190	expression site-associated gene 3 (ESAG3, pseudogene), putative	2.14548	0	1.99161	0	N/A	1.07726	N/A		Yes	Yes	1	1	1
	Tb427.04.2090	hypothetical protein	1.53957	0.459705	1.14626	0.905504	3.34904	1.34312	1.70024		No	Yes	0.106128	0.686009	0.397999
	Tb427.10.3050	hypothetical protein	2.34454	0.710444	1.99885	1.56661	3.30011	1.17294	1.49657		Yes	Yes	0.0585156	0.826936	0.491063
	Tb427.01.275	expression site-associated gene (ESAG, pseudogene), putative	23.9694	10.2336	29.6281	37.3072	2.34223	0.809009	0.642487		Yes	Yes	0.777767	0.844382	0.800241
	Tb427tmp.211.1800	hypothetical protein, conserved	389.956	180.45	282.176	153.292	2.16102	1.38196	2.54388		No	No	0.00112776	0.0290603	0.00112776
H3.V KO DMOG	Tb427.10.3410	hypothetical protein	6.79	5.04	6.54	2.44	1.34722	1.03823	2.78279		No	No	0.628299	0.96447	0.0467224
	Tb427tmp.01.4390	leucine-rich repeat protein (LRRP), putative	8.32	7.42	7.4	3.15	1.12129	1.12432	2.64127		No	No	0.913254	0.913906	0.616914
	Tb427tmp.02.4710	hypothetical protein	20.21	17.05	12.09	7.91	1.18534	1.67163	2.55499		No	No	0.56068	0.0164851	0.00112776
	Tb427.06.1790	hypothetical protein	6.51	5.22	4.43	2.6	1.24713	1.46953	2.50385		No	No	0.61517	0.297437	0.0131036
	Tb427tmp.02.4850	hypothetical protein, conserved	383.89	362.18	273.38	157.77	1.05994	1.40424	2.43323		No	No	0.930477	0.448604	0.024426
	Tb427.10.3400	hypothetical protein, conserved	7.19	4.63	5.62	3.17	1.55292	1.27936	2.26814		No	No	0.0375906	0.312248	0.00112776
	Tb427.10.3420	NADH-ubiquinone oxidoreductase c, putative	2.89	3.14	3.33	1.26	0.920382	0.867868	2.29365		No	No	0.909341	0.83793	0.142766
	Tb427.08.4300	hypothetical protein	252.9	172.55	193.31	114.68	1.46566	1.30826	2.20527		No	No	0.230375	0.460991	0.0125806
	Tb427.10.12770	unspecified product	4.26	3.72	3.87	1.97	1.14516	1.10078	2.16244		No	No	0.859037	0.909262	0.163808
	Tb427tmp.01.5820	hypothetical protein, conserved	21.66	15.73	21.82	10.03	1.37699	0.992667	2.15952		No	No	0.0100871	0.977674	0.00112776
	Tb427.08.4820	eukaryotic translation initation factor 4 gamma, putative	166.76	101.74	123.51	78.19	1.63908	1.35017	2.13275		No	No	0.00112776	0.0131036	0.00112776
	Tb427tmp.160.5510	unspecified product	83.49	68.38	67.64	39.35	1.22097	1.23433	2.12173		No	No	0.228628	0.192267	0.00112776
	Tb427.04.2310	asparaginyl-tRNA synthetase, putative	249.74	155.67	205.5	116.35	1.60429	1.21528	2.14645		No	No	0.00112776	0.277069	0.00112776
	Tb427.04.4870	amino acid transporter, putative	428.39	298.13	323.35	207.18	1.43692	1.32485	2.06772		No	No	0.00679764	0.0626033	0.00112776
	Tb427.10.12660	pumilio/PUF RNA binding protein 2 (PUF2)	9.02	6.66	8.05	4.37	1.35435	1.1205	2.06407		No	No	0.0452286	0.591053	0.00112776
	Tb427tmp.42.0003	T-complex protein 1, beta subunit, putative	639.77	470.41	420.8	311.59	1.36003	1.52037	2.05324		No	Yes	0.0887006	0.00746142	0.00112776
	Tb427tmp.160.3820	nucleolar RNA binding protein, putative	222.63	150.46	161.58	109.87	1.47966	1.37783	2.0263		No	No	0.00112776	0.00679764	0.00112776
	Tb427.10.2370	RNA-binding protein, putative (LA)	372.4	239.87	286.59	183.85	1.55251	1.29942	2.02556		Yes	Yes	0.00112776	0.0322043	0.00112776
	Tb427.05.1480	hypothetical protein	9.63	8.89	7.59	4.69	1.08324	1.26877	2.0533		No	Yes	0.874182	0.532684	0.0263776
	Tb427.04.1910	hypothetical protein, conserved	31.96	23.95	28	15.57	1.33445	1.14143	2.05267		No	No	0.0782752	0.546295	0.00112776
	Tb427tmp.02.1120	adenylosuccinate synthetase, putative	312.08	247.76	206.25	156.55	1.25961	1.51312	1.99348		Yes	No	0.170395	0.00380838	0.00112776
	Tb427tmp.160.4240	nucleosome assembly protein-like protein	290.4	197.93	214.24	146.44	1.46719	1.35549	1.98306		No	No	0.00112776	0.00815225	0.00112776
	Tb427.08.730	nucleolar RNA-binding protein, putative	866.06	591.9	648.94	429.94	1.46319	1.33458	2.01437		No	No	0.0045983	0.0565609	0.00112776
	Tb427.10.6060	universal minicircle sequence binding protein (UMSBP), putative	675.43	546.33	514.53	340.98	1.2363	1.31271	1.98085		No	No	0.137508	0.0272987	0.00112776
	Tb427tmp.01.3940	RNA-binding protein, putative (RBP9)	114.75	84.48	93.65	57.87	1.35831	1.22531	1.98289		No	No	0.00112776	0.0632098	0.00112776
	1Fold upregulation calculated by dividing the H3.V KO and/or DMOG treated RPKM by WT RPKM
	2Genes upregulated in the H3.V KO are listed in the same order as the heatmap shown in Fig. 5A
	3The average RPKM value of triplicate mRNA-seq libraries is listed
	4Yes: if gene is located within 10 kb of H3.V
	5Yes: if gene is located within 10 kb of base J
	6P value determined by Cuffdiff
	7Fold downregulation calculated by dividing WT RPKM by the H3.V KO and/or DMOG treated RPKM
