# Supplementary material for: Histone H3 Variant Regulates RNA Polymerase II Transcription Termination and Dual Strand Transcription of siRNA Loci in Trypanosoma brucei
Source: PLoS Genet. 2016 Jan 21;12(1):e1005758. doi: 10.1371/journal.pgen.1005758 (PMC4721609; doi:10.1371/journal.pgen.1005758)
Supplement: S2 Table — The average small RNA-seq RPM of triplicate libraries at cSSRs is listed. Chromosome number and the 5’ and 3’ position of regions quantified are included. Statistical significance was assessed using pairwise Fisher’s Exact test on both total reads and specifically 21-27bp reads. Yellow highlight indicates significance at a p value ≤ 0.05. (XLSX) [file pgen.1005758.s012.xlsx]

## Sheet: S2 Table
S2 Table.
			Small RNA RPM1			Total Reads					21-27bp Reads
Chromosome	5' end	3' end	WT	H3.V KO		logFC	logCPM	PValue	FDR		logFC	logCPM	PValue	FDR
1	120619	136017	3658	9164.67		0.121554	12.6345	0.253128	0.450691		0.0886973	13.06	0.000892668	0.0036982
1	159590	174513	6441	14884.3		0.00895272	13.3895	0.937617	0.990276		-0.0134271	13.8425	0.618696	0.78708
1	190101	204264	3257.67	7502		0.00307702	12.4038	0.976711	0.990276		-0.0207746	12.859	0.462075	0.705272
1	517884	520878	3.66667	9.66667		0.193048	2.77847	0.476164	0.69578		0.383853	3.01247	0.158944	0.321585
1	636387	642042	69	148		-0.135052	6.81802	0.174065	0.339184		-0.145798	7.26796	0.0702186	0.165108
1	723975	731389	6.66667	19.6667		0.392182	3.70073	0.00333007	0.014714		0.559645	3.86841	0.000699062	0.00304092
1	993994	999602	4.33333	9.33333		-0.18756	2.89199	0.306763	0.520783		-0.109132	2.96832	0.562485	0.776765
2	20587	24801	701	1615.33		-0.00405383	10.1938	0.969065	0.990276		-0.0147942	10.6174	0.624236	0.78708
2	132165	145338	464	968		-0.14375	9.53127	0.0239339	0.0698869		-0.135743	9.92471	0.000277189	0.00141855
2	166620	174460	105.667	239.667		-0.0315947	7.45568	0.705402	0.936261		0.0049419	7.6873	0.955452	1
2	355961	367695	3279	7560.67		0.00560139	12.4139	0.958715	0.990276		-0.017404	12.8671	0.527294	0.764576
2	378789	386362	50.3333	125.667		0.116383	6.46742	0.2712	0.471371		0.136983	6.87523	0.088352	0.192166
2	616771	622424	2.66667	11.6667		0.81203	2.8141	4.77033e-05	0.000497477		0.821178	3.18561	0.000617747	0.00282863
2	958385	967079	9	32.3333		0.665844	4.30951	8.37184e-06	0.000129993		0.722566	4.73279	2.84576e-07	4.12635e-06
3	149748	153368	2	7.66667		0.730881	2.29103	0.00150357	0.00914671		0.9357	2.58053	0.000252661	0.00137384
3	381684	389146	1.66667	4.66667		0.030416	1.76096	0.937995	0.990276		0.371471	1.95092	0.326472	0.525984
3	1122114	1136077	15	38.6667		0.162526	4.71814	0.156057	0.31645		0.134074	5.10154	0.172433	0.333371
4	24266	38655	153.667	361.333		0.00938201	8.03077	0.936137	0.990276		0.183152	8.13734	8.19359e-05	0.000502288
4	320899	323164	57.6667	110.333		-0.268505	6.46633	0.00918838	0.0319406		-0.257756	6.93903	0.00266277	0.00926644
4	978180	983793	16.3333	29.3333		-0.446158	4.64306	0.0104795	0.0347729		-0.194177	4.51676	0.178241	0.337108
5	27660	35994	106.667	239		-0.0482587	7.45974	0.56518	0.789927		-0.00435377	7.6981	0.897108	0.975605
5	68899	71485	8.33333	30		0.617936	4.16219	4.73333e-06	0.000115178		0.605275	4.56112	5.38179e-06	4.65546e-05
5	94691	104893	16.3333	29.3333		-0.376734	4.6507	0.00847487	0.0318626		-0.372932	4.70827	0.00593385	0.0172082
5	125081	131045	16	31.3333		-0.256012	4.64658	0.0436192	0.10614		-0.0975893	4.69184	0.537834	0.767075
5	441989	458585	33.3333	57		-0.455005	5.6362	0.000237711	0.00173774		0.181044	4.63458	0.169262	0.333371
5	632018	645237	332.667	619		-0.2998	8.97178	2.43272e-05	0.000295981		-0.287988	9.42666	1.41308e-11	3.07344e-10
5	964085	968719	4	8.66667		-0.115406	2.71002	0.788292	0.990276		0.0892796	2.72054	0.6156	0.78708
5	1232496	1234311	5	9		-0.273047	2.90144	0.150966	0.31645		-0.00280458	3.02313	0.952712	1
6	16199	28277	123.333	341.667		0.256712	7.83322	0.00237677	0.0123932		0.273353	8.09215	2.59056e-06	2.81723e-05
6	90293	98790	114	249.667		-0.0995549	7.55343	0.239262	0.436653		-0.125452	7.94123	0.0299094	0.0765328
6	114773	121065	119	256.667		-0.129199	7.60978	0.136101	0.301071		-0.151176	7.98255	0.0122483	0.0343742
6	167386	179608	45.3333	103		-0.0347216	6.24748	0.66243	0.895507		-0.0897684	6.59618	0.215747	0.383061
6	339037	344823	17.3333	34		-0.326838	4.79986	0.0329712	0.0869413		-0.147616	4.90517	0.245063	0.426409
6	987390	992887	3010	6926.67		0.00324717	12.2888	0.974515	0.990276		-0.0196044	12.7418	0.492415	0.726104
6	995924	1008942	5776	13373.7		0.0122228	13.2334	0.91156	0.990276		-0.00905244	13.6844	0.737776	0.879267
7	54845	61519	13	30.6667		0.0168939	4.49613	1	1		0.147922	4.67365	0.286925	0.475286
7	461538	514339	59.6667	133.333		-0.0951302	6.62591	0.357778	0.580395		-0.0143427	6.75082	0.849203	0.972114
7	831874	841946	8.33333	18		-0.0877318	3.76462	0.533642	0.76384		0.0347209	3.65274	1	1
7	1126324	1135240	569.333	1440.33		0.120991	9.96103	0.0356119	0.0896438		0.113291	10.3626	0.00142715	0.00539836
7	1242271	1248969	3.33333	5.66667		-0.280706	2.27231	0.344494	0.571546		-0.18439	2.3196	0.598031	0.78708
7	1785211	1789989	2516.67	5813		0.0102762	12.0323	0.923219	0.990276		-0.015037	12.4875	0.610221	0.78708
7	1962135	1964696	226.667	398		-0.430633	8.41853	0.000524583	0.00348132		-0.673834	2.30113	0.0500334	0.120914
8	551137	558187	110	209		-0.273551	7.39406	0.00342655	0.014714		-0.258352	7.84397	5.88621e-06	4.65546e-05
8	862870	863473	108	205		-0.274168	7.36714	0.00477182	0.0193524		-0.254145	7.81654	1.49496e-05	0.000100047
8	1052049	1055429	5.66667	16.3333		0.257978	3.46509	0.116704	0.274818		-1.13976	1.03684	0.0360325	0.0895666
8	1586151	1588699	5.33333	9.66667		-0.347079	2.93897	0.155262	0.31645		-0.0828778	0.798277	0.892336	0.975605
8	1892235	1893385	148.667	231.667		-0.513624	7.69373	0.000238046	0.00173774		-0.754209	4.48908	6.18178e-07	7.68307e-06
8	1894715	1896190	573	1326.33		0.00834165	9.90372	0.89052	0.990276		-0.00856583	10.3398	0.79672	0.924195
8	2090232	2097712	11.3333	27		0.0459607	4.28549	0.808498	0.990276		0.0757749	4.64356	0.559099	0.776765
8	2233445	2235800	3647.67	8563.67		0.00997801	12.5852	0.925244	0.990276		-0.0263416	13.0259	0.485772	0.726104
8	2236077	2236492	3.33333	5		-0.644557	2.13885	0.0146083	0.0444335		-0.772161	2.5698	0.00350195	0.0112841
9	823112	833729	11.3333	25.3333		-0.0235588	4.21044	0.955075	0.990276		0.13624	4.33369	0.289542	0.475286
9	1126658	1135397	1.33333	7.66667		1.35168	2.15282	8.31747e-05	0.000758969		1.78251	2.42809	3.39015e-06	3.27715e-05
9	2446192	2453293	114	344.667		0.36691	7.79481	8.90362e-06	0.000129993		0.393415	8.10868	1.02798e-12	4.47169e-11
10	615666	623300	87.6667	176.667		-0.192853	7.10485	0.0333473	0.0869413		-0.169871	7.51551	0.0148726	0.040435
10	937355	943346	6.33333	13.3333		-0.131852	3.32893	0.476562	0.69578		-0.057343	3.31253	0.876834	0.975605
10	1127056	1128837	8	24.3333		0.3987	3.97638	0.00872948	0.0318626		0.621697	4.19517	1.10639e-05	8.02131e-05
10	1422953	1427810	4.66667	12		0.116174	3.08014	0.573509	0.789927		0.227597	3.38338	0.288516	0.475286
10	2980784	2987816	5	12.6667		0.123311	3.19421	0.415859	0.645908		0.156265	3.40001	0.347493	0.54967
10	3177865	3186377	12	25.3333		-0.205148	4.29762	0.176562	0.339184		-0.042041	4.25998	0.877886	0.975605
11	443663	454995	2.66667	9		0.429712	2.56253	0.0258575	0.0725998		0.983151	2.36845	0.00178844	0.00648308
11	669438	679992	3228.67	7352.67		-0.016119	12.3844	0.876419	0.990276		-0.0361138	12.834	0.187874	0.347767
11	1180869	1185840	1.33333	5.33333		0.977534	1.73249	0.00226652	0.0123932		1.18866	2.07442	0.00122763	0.00485471
11	1342791	1347652	9.33333	19.6667		-0.0999594	3.9018	0.446059	0.678382		-0.0625379	4.09414	0.649374	0.807079
11	1651056	1661888	3	10		0.451725	2.70257	0.013185	0.0418481		0.663003	2.82625	0.00322334	0.0107858
11	2085053	2092052	5.33333	12.6667		0.0265287	3.20719	0.960624	0.990276		0.33321	3.01395	0.0723518	0.165648
11	2517606	2523771	7.33333	14.3333		-0.193373	3.5125	0.186349	0.348808		-0.263621	3.88064	0.134562	0.278736
11	2985656	2997876	6.33333	14.3333		0.0011354	3.403	0.860626	0.990276		0.165286	3.6726	0.213621	0.383061
11	3133413	3152201	15.6667	33		-0.130184	4.64901	0.386601	0.61352		-0.0254618	4.7687	0.9246	0.993089
11	3333649	3344869	19.3333	39		-0.192109	4.94029	0.126114	0.287697		-0.167548	5.33127	0.102175	0.21681
11	3826110	3835331	11	33.6667		0.393244	4.42728	0.00329997	0.014714		0.434768	4.81943	0.000370766	0.00179203
11	4222111	4229999	41.6667	68.6667		-0.489405	5.90436	7.34553e-08	2.68112e-06		-0.474994	6.32025	2.87315e-08	4.99928e-07
1RPM represents the average of triplicate libraries

## Sheet: Sheet1
S2 Table.
			Small RNA RPM1		Total Reads2	21-27bp Reads3
Chromosome	5' end	3' end	WT	H3.V KO	P Value	P Value
1	120619	136017	3658	9164.67	0.253128	0.000892668
1	159590	174513	6441	14884.3	0.937617	0.618696
1	190101	204264	3257.67	7502	0.976711	0.462075
1	517884	520878	3.66667	9.66667	0.476164	0.158944
1	636387	642042	69	148	0.174065	0.0702186
1	723975	731389	6.66667	19.6667	0.00333007	0.000699062
1	993994	999602	4.33333	9.33333	0.306763	0.562485
2	20587	24801	701	1615.33	0.969065	0.624236
2	132165	145338	464	968	0.0239339	0.000277189
2	166620	174460	105.667	239.667	0.705402	0.955452
2	355961	367695	3279	7560.67	0.958715	0.527294
2	378789	386362	50.3333	125.667	0.2712	0.088352
2	616771	622424	2.66667	11.6667	4.77033e-05	0.000617747
2	958385	967079	9	32.3333	8.37184e-06	2.84576e-07
3	149748	153368	2	7.66667	0.00150357	0.000252661
3	381684	389146	1.66667	4.66667	0.937995	0.326472
3	1122114	1136077	15	38.6667	0.156057	0.172433
4	24266	38655	153.667	361.333	0.936137	8.19359e-05
4	320899	323164	57.6667	110.333	0.00918838	0.00266277
4	978180	983793	16.3333	29.3333	0.0104795	0.178241
5	27660	35994	106.667	239	0.56518	0.897108
5	68899	71485	8.33333	30	4.73333e-06	5.38179e-06
5	94691	104893	16.3333	29.3333	0.00847487	0.00593385
5	125081	131045	16	31.3333	0.0436192	0.537834
5	441989	458585	33.3333	57	0.000237711	0.169262
5	632018	645237	332.667	619	2.43272e-05	1.41308e-11
5	964085	968719	4	8.66667	0.788292	0.6156
5	1232496	1234311	5	9	0.150966	0.952712
6	16199	28277	123.333	341.667	0.00237677	2.59056e-06
6	90293	98790	114	249.667	0.239262	0.0299094
6	114773	121065	119	256.667	0.136101	0.0122483
6	167386	179608	45.3333	103	0.66243	0.215747
6	339037	344823	17.3333	34	0.0329712	0.245063
6	987390	992887	3010	6926.67	0.974515	0.492415
6	995924	1008942	5776	13373.7	0.91156	0.737776
7	54845	61519	13	30.6667	1	0.286925
7	461538	514339	59.6667	133.333	0.357778	0.849203
7	831874	841946	8.33333	18	0.533642	1
7	1126324	1135240	569.333	1440.33	0.0356119	0.00142715
7	1242271	1248969	3.33333	5.66667	0.344494	0.598031
7	1785211	1789989	2516.67	5813	0.923219	0.610221
7	1962135	1964696	226.667	398	0.000524583	0.0500334
8	551137	558187	110	209	0.00342655	5.88621e-06
8	862870	863473	108	205	0.00477182	1.49496e-05
8	1052049	1055429	5.66667	16.3333	0.116704	0.0360325
8	1586151	1588699	5.33333	9.66667	0.155262	0.892336
8	1892235	1893385	148.667	231.667	0.000238046	6.18178e-07
8	1894715	1896190	573	1326.33	0.89052	0.79672
8	2090232	2097712	11.3333	27	0.808498	0.559099
8	2233445	2235800	3647.67	8563.67	0.925244	0.485772
8	2236077	2236492	3.33333	5	0.0146083	0.00350195
9	823112	833729	11.3333	25.3333	0.955075	0.289542
9	1126658	1135397	1.33333	7.66667	8.31747e-05	3.39015e-06
9	2446192	2453293	114	344.667	8.90362e-06	1.02798e-12
10	615666	623300	87.6667	176.667	0.0333473	0.0148726
10	937355	943346	6.33333	13.3333	0.476562	0.876834
10	1127056	1128837	8	24.3333	0.00872948	1.10639e-05
10	1422953	1427810	4.66667	12	0.573509	0.288516
10	2980784	2987816	5	12.6667	0.415859	0.347493
10	3177865	3186377	12	25.3333	0.176562	0.877886
11	443663	454995	2.66667	9	0.0258575	0.00178844
11	669438	679992	3228.67	7352.67	0.876419	0.187874
11	1180869	1185840	1.33333	5.33333	0.00226652	0.00122763
11	1342791	1347652	9.33333	19.6667	0.446059	0.649374
11	1651056	1661888	3	10	0.013185	0.00322334
11	2085053	2092052	5.33333	12.6667	0.960624	0.0723518
11	2517606	2523771	7.33333	14.3333	0.186349	0.134562
11	2985656	2997876	6.33333	14.3333	0.860626	0.213621
11	3133413	3152201	15.6667	33	0.386601	0.9246
11	3333649	3344869	19.3333	39	0.126114	0.102175
11	3826110	3835331	11	33.6667	0.00329997	0.000370766
11	4222111	4229999	41.6667	68.6667	7.34553e-08	2.87315e-08
1RPM represents the average of triplicate libraries (total mapped small RNA-seq reads)
2Pairwise significance tested using Fisher's Exact test on total mapped small RNA-seq reads
3Pairwise significance tested using Fisher's Exact test on 21-27bp mapped small RNA-seq reads
