# Supplementary material for: Histone H3 Variant Regulates RNA Polymerase II Transcription Termination and Dual Strand Transcription of siRNA Loci in Trypanosoma brucei
Source: PLoS Genet. 2016 Jan 21;12(1):e1005758. doi: 10.1371/journal.pgen.1005758 (PMC4721609; doi:10.1371/journal.pgen.1005758)
Supplement: S3 Table — Information about all sequencing experiments performed in this study is listed. Also indicates the figures in which the data are presented. (XLSX) [file pgen.1005758.s013.xlsx]

## Sheet: S3 Table
S3 Table.
Species	Genotype	Treatment	Library #	Type of RNA sequenced	Genome used for alignment	Minimum read length considered for alignment (nt)	Total reads (millions)	Overall (unique and non unique) alignment rate %	Sequenced by	Data shown in
T. brucei	WT	DMSO	1	small RNA	T. brucei 427 v6.0	18	20.71	92.36	Vertis Biotechnology	Fig. 1A, 2D, S1B, S2
T. brucei	H3.V KO	DMSO	2	small RNA	T. brucei 427 v6.0	18	32.93	84.38	Vertis Biotechnology	Fig. 1A, 2D, S2
T. brucei	H3.V KO	DMOG	3	small RNA	T. brucei 427 v6.0	18	37.36	86.16	Vertis Biotechnology	Fig. 1A
T. brucei	WT	DMSO	4	small RNA	T. brucei 427 v6.0	18	7.53	82.68	Georgia Genomics Facility	Fig. 1B, 1C, S2 Table
T. brucei	WT	DMSO	5	small RNA	T. brucei 427 v6.0	18	9.34	80.52	Georgia Genomics Facility	Fig. 1B, 1C, S1A, S2 Table
T. brucei	WT	DMSO	6	small RNA	T. brucei 427 v6.0	18	6.7	83.76	Georgia Genomics Facility	Fig. 1B, 1C, S2 Table
T. brucei	WT	DMOG	7	small RNA	T. brucei 427 v6.0	18	7.33	82.39	Georgia Genomics Facility	not shown
T. brucei	WT	DMOG	8	small RNA	T. brucei 427 v6.0	18	9.87	82.65	Georgia Genomics Facility	not shown
T. brucei	WT	DMOG	9	small RNA	T. brucei 427 v6.0	18	13.24	81.19	Georgia Genomics Facility	not shown
T. brucei	H3.V KO	DMSO	10	small RNA	T. brucei 427 v6.0	18	14.07	82.02	Georgia Genomics Facility	Fig. 1B, 1C, S1A, S2 Table
T. brucei	H3.V KO	DMSO	11	small RNA	T. brucei 427 v6.0	18	6.51	80.08	Georgia Genomics Facility	Fig. 1B, 1C, S2 Table
T. brucei	H3.V KO	DMSO	12	small RNA	T. brucei 427 v6.0	18	8.77	81.69	Georgia Genomics Facility	Fig. 1B, 1C, S2 Table
T. brucei	H3.V KO	DMOG	13	small RNA	T. brucei 427 v6.0	18	6.45	84.21	Georgia Genomics Facility	not shown
T. brucei	H3.V KO	DMOG	14	small RNA	T. brucei 427 v6.0	18	8.25	81.64	Georgia Genomics Facility	not shown
T. brucei	H3.V KO	DMOG	15	small RNA	T. brucei 427 v6.0	18	6.87	84.66	Georgia Genomics Facility	not shown
T. brucei	WT	DMSO	16	polyA enriched RNA (mRNA)	T. brucei 427 v9.0	50	57.72	98.6	Georgia Genomics Facility	Fig. 4, 5A, 5E, 6B, S4, S5, Table 1 and 4
T. brucei	WT	DMSO	17	polyA enriched RNA (mRNA)	T. brucei 427 v9.0	50	31.22	98.75	Georgia Genomics Facility	Fig. 4, 5A, 5E, 6B, S4, S5, Table 1 and 4
T. brucei	WT	DMSO	18	polyA enriched RNA (mRNA)	T. brucei 427 v9.0	50	36.3	98.83	Georgia Genomics Facility	Fig. 4, 5A, 5E, 6B, S4, S5, Table 1 and 4
T. brucei	WT	DMOG	19	polyA enriched RNA (mRNA)	T. brucei 427 v9.0	50	48.54	98.6	Georgia Genomics Facility	Fig. 4, 5A, 5E, 6B, S4, S5, Table 1 and 4
T. brucei	WT	DMOG	20	polyA enriched RNA (mRNA)	T. brucei 427 v9.0	50	34.62	98.81	Georgia Genomics Facility	Fig. 4, 5A, 5E, 6B, S4, S5, Table 1 and 4
T. brucei	WT	DMOG	21	polyA enriched RNA (mRNA)	T. brucei 427 v9.0	50	26.66	98.59	Georgia Genomics Facility	Fig. 4, 5A, 5E, 6B, S4, S5, Table 1 and 4
T. brucei	H3.V KO	DMSO	22	polyA enriched RNA (mRNA)	T. brucei 427 v9.0	50	59.22	98.54	Georgia Genomics Facility	Fig. 4, 5A, 5E, 6B, S4, S5, Table 1 and 4
T. brucei	H3.V KO	DMSO	23	polyA enriched RNA (mRNA)	T. brucei 427 v9.0	50	29.88	98.48	Georgia Genomics Facility	Fig. 4, 5A, 5E, 6B, S4, S5, Table 1 and 4
T. brucei	H3.V KO	DMSO	24	polyA enriched RNA (mRNA)	T. brucei 427 v9.0	50	30.84	98.58	Georgia Genomics Facility	Fig. 4, 5A, 5E, 6B, S4, S5, Table 1 and 4
T. brucei	H3.V KO	DMOG	25	polyA enriched RNA (mRNA)	T. brucei 427 v9.0	50	60.88	98.85	Georgia Genomics Facility	Fig. 4, 5A, 5E, 6B, S4, S5, Table 1 and 4
T. brucei	H3.V KO	DMOG	26	polyA enriched RNA (mRNA)	T. brucei 427 v9.0	50	29.06	98.46	Georgia Genomics Facility	Fig. 4, 5A, 5E, 6B, S4, S5, Table 1 and 4
T. brucei	H3.V KO	DMOG	27	polyA enriched RNA (mRNA)	T. brucei 427 v9.0	50	34.4	98.62	Georgia Genomics Facility	Fig. 4, 5A, 5E, 6B, S4, S5, Table 1 and 4
