# Supplementary material for: Histone H3 Variant Regulates RNA Polymerase II Transcription Termination and Dual Strand Transcription of siRNA Loci in Trypanosoma brucei
Source: PLoS Genet. 2016 Jan 21;12(1):e1005758. doi: 10.1371/journal.pgen.1005758 (PMC4721609; doi:10.1371/journal.pgen.1005758)
Supplement: S4 Table — Similar to S1 Table, but upregulated genes are organized according to their location within PTUs. Genes sharing the same number are located in the same PTU and genes with different numbers are located in different PTUs. (XLSX) [file pgen.1005758.s014.xlsx]

## Sheet: Sheet1
S4 Table. T. brucei Gene Expression Changes Following H3.V and/or J Loss
	Upregulated Genes1		RPKM				Fold Upregulation
PTU2	Gene	Description	WT	WT DMOG	H3.V KO	H3.V KO DMOG	WT DMOG/WT	H3.V KO/WT	H3.V KO DMOG/WT	H3.V?3	Base J?4
1	Tb427.01.520	variant surface glycoprotein (VSG, pseudogene), putative	2.52658	3.32007	4.78368	7.10621	1.31406	1.89334	1.89334	Yes	Yes
2	Tb427.01.2060	expression site-associated gene (ESAG, pseudogene), putative	37.9508	43.5932	111.476	81.9827	1.14868	2.93738	2.93738	Yes	Yes
2	Tb427.01.2070	expression site-associated gene (ESAG, pseudogene), putative	8.51584	6.57096	17.0871	14.0611	0.771616	2.00651	2.00651	Yes	Yes
3	Tb427.01.5090	expression site-associated gene (ESAG, pseudogene), putative	131.085	138.294	335.472	159.153	1.05499	2.55919	2.55919	Yes	Yes
4	Tb427.02.660	expression site-associated gene (ESAG, pseudogene), putative	6.39305	25.7808	17.7654	16.3297	4.03263	2.77886	2.77886	Yes	Yes
4	Tb427.02.720	retrotransposon hot spot protein (RHS, pseudogene), putative	13.2563	23.5638	16.8455	33.4046	1.77755	1.27075	1.27075	Yes	Yes
5	Tb427.02.960	hypothetical protein	2.73391	11.5817	11.6575	13.0497	4.23631	4.26404	4.26404	Yes	Yes
6	Tb427.02.1260	expression site-associated gene (ESAG, pseudogene), putative	14.406	28.7543	15.6479	29.5481	1.99599	1.08621	1.08621	Yes	Yes
7	Tb427.02.3330	hypothetical protein	8.18239	14.1845	13.7477	22.7107	1.73354	1.68016	1.68016	Yes	No
8	Tb427.02.5384	retrotransposon hot spot protein (RHS, pseudogene), putative	1.62139	3.13867	2.0036	7.19813	1.93579	1.23573	1.23573	Yes	Yes
9	Tb427.03.510	hypothetical protein, conserved	0.731506	1.16423	0.96567	2.64042	1.59155	1.32011	1.32011	Yes	Yes
10	Tb427.03.590	adenosine transporter, putative	7.87769	10.2741	12.6179	17.1161	1.3042	1.60173	1.60173	Yes	Yes
11	Tb427.03.600	hypothetical protein	0	40.8846	0	52.5667	N/A	N/A	N/A	Yes	Yes
12	Tb427.03.1480	hypothetical protein, conserved	16.2337	17.9038	36.2763	50.0635	1.10288	2.23463	2.23463	Yes	Yes
12	Tb427.03.1490	leucine-rich repeat protein (LRRP), putative	9.53589	9.44693	17.1217	22.5201	0.990671	1.7955	1.7955	Yes	Yes
13	Tb427.03.2500	hypothetical protein	1.59232	1.28622	2.60966	3.92255	0.807765	1.6389	1.6389	Yes	Yes
13	Tb427.03.2530	expression site-associated gene (ESAG, pseudogene), putative	0.80315	0.700445	2.19942	2.59846	0.872122	2.73849	2.73849	Yes	Yes
13	Tb427.03.2540	variant surface glycoprotein (VSG)-related, putative	0.344953	0.676192	4.1018	8.284	1.96024	11.8909	11.8909	Yes	Yes
13	Tb427.03.2580	hypothetical protein, conserved	0.72794	1.08628	5.46345	14.5833	1.49227	7.50536	7.50536	Yes	Yes
13	Tb427.03.2590	hypothetical protein	10.2382	17.9769	20.0893	45.55	1.75587	1.96219	1.96219	Yes	Yes
14	Tb427.03.5890	variant surface glycoprotein (VSG, pseudogene), putative	0.0246475	0	0.649259	1.00267	0	26.3418	26.3418	Yes	Yes
15	Tb427.04.130	receptor-type adenylate cyclase GRESAG 4, pseudogene, putative	8.50352	18.1313	9.3295	19.4404	2.13221	1.09713	1.09713	Yes	Yes
15	Tb427.04.140	hypothetical protein	5.10395	10.3522	3.50198	6.37574	2.02827	0.686131	0.686131	Yes	Yes
16	Tb427.04.3640	protein phosphatase 1, putative	63.9233	64.3429	134.562	128.463	1.00656	2.10505	2.10505	No	No
17	Tb427.04.5090	hypothetical protein	1.80756	4.14384	1.00711	1.54737	2.2925	0.557165	0.557165	Yes	Yes
18	Tb427.04.5440	unspecified product	0.433477	0.984781	1.98063	1.54973	2.27182	4.56917	4.56917	Yes	Yes
18	Tb427.04.5760	variant surface glycoprotein (VSG, pseudogene), putative	0.157431	0.131239	1.2505	1.44115	0.833629	7.94316	7.94316	Yes	Yes
19	Tb427.05.160	retrotransposon hot spot protein (RHS, pseudogene), putative	9.14482	16.7408	11.5146	23.4596	1.83063	1.25914	1.25914	Yes	Yes
20	Tb427.05.170	hypothetical protein, conserved	6.72385	12.9222	8.22918	16.3859	1.92185	1.22388	1.22388	Yes	Yes
21	Tb427.05.3990	variant surface glycoprotein (VSG, atypical), putative	1.64426	6.14304	1.12461	3.35998	3.73605	0.683961	0.683961	Yes	Yes
22	Tb427.05.4640	unspecified product	0.231063	0.511066	0.390549	1.24222	2.2118	1.69023	1.69023	Yes	Yes
23	Tb427.05.5260	variant surface glycoprotein (VSG, pseudogene), putative	0.144594	0.252892	2.49998	1.9562	1.74898	17.2897	17.2897	Yes	Yes
24	Tb427.06.110	hypothetical protein	28.504	57.8285	19.3156	49.1091	2.02879	0.677645	0.677645	Yes	Yes
25	Tb427.06.170	receptor-type adenylate cyclase GRESAG 4, putative	4.76561	5.48171	14.264	17.9095	1.15026	2.99311	2.99311	Yes	Yes
26	Tb427.06.180	receptor-type adenylate cyclase GRESAG 4, putative	4.22318	4.91328	15.8128	19.9958	1.16341	3.74429	3.74429	Yes	Yes
27	Tb427.06.250	hypothetical protein	0.74137	1.86524	1.57434	1.69854	2.51594	2.12356	2.12356	Yes	Yes
28	Tb427.06.1300	hypothetical protein	2.69882	3.845	2.54481	6.39719	1.4247	0.942934	0.942934	Yes	Yes
29	Tb427.06.5220	variant surface glycoprotein (VSG, pseudogene), putative	0	2.20671	0	0	N/A	N/A	N/A	Yes	Yes
29	Tb427.06.5240	variant surface glycoprotein (VSG, atypical), putative	0.181614	0.130516	0.96142	1.38099	0.718645	5.29375	5.29375	Yes	Yes
29	Tb427.06.5260	variant surface glycoprotein (VSG), putative	0.310591	0.169486	2.46872	3.1799	0.545689	7.94846	7.94846	Yes	Yes
29	Tb427.06.5700	variant surface glycoprotein (VSG, pseudogene), putative	0.120271	0	1.16045	2.60634	0	9.64863	9.64863	Yes	Yes
29	Tb427.06.5780	variant surface glycoprotein (VSG, pseudogene), putative	0.102497	0.172988	0.806134	1.12782	1.68774	7.86495	7.86495	Yes	Yes
30	Tb427.07.1930	nucleoside diphosphatase, putative	13.2777	15.8984	16.0552	26.664	1.19738	1.20919	1.20919	Yes	Yes
31	Tb427.07.1950	retrotransposon hot spot (RHS) protein, putative	0.962484	1.26483	1.97303	2.73429	1.31413	2.04994	2.04994	Yes	Yes
31	Tb427.07.1960	retrotransposon hot spot (RHS) protein, putative	1.52805	1.86784	3.05191	4.13651	1.22237	1.99726	1.99726	Yes	Yes
31	Tb427.07.1970	retrotransposon hot spot (RHS) protein, putative	0.897892	1.23362	1.9783	3.13094	1.37391	2.20327	2.20327	Yes	Yes
31	Tb427.07.1980	retrotransposon hot spot (RHS) protein, putative	1.15723	1.58706	2.04229	3.15707	1.37143	1.76481	1.76481	Yes	Yes
31	Tb427.07.1990	retrotransposon hot spot protein (RHS, pseudogene), putative	1.34173	1.42438	2.18515	3.36173	1.0616	1.62861	1.62861	Yes	Yes
31	Tb427.07.2000	retrotransposon hot spot (RHS) protein, putative	1.72144	2.02891	4.56312	5.95617	1.17861	2.65076	2.65076	Yes	Yes
31	Tb427.07.2010	retrotransposon hot spot (RHS) protein, putative	2.41427	2.96447	4.8769	7.10435	1.22789	2.02003	2.02003	Yes	Yes
31	Tb427.07.2020	retrotransposon hot spot (RHS) protein, putative	1.97337	2.08069	3.56205	5.52478	1.05438	1.80506	1.80506	Yes	Yes
32	Tb427.07.3260	expression site-associated gene (ESAG) protein, putative	86.8188	127.366	165.14	179.011	1.46703	1.90212	1.90212	Yes	Yes
33	Tb427.07.6010	hypothetical protein	1.1829	3.91613	0.749847	2.16463	3.31062	0.633906	0.633906	Yes	Yes
34	Tb427.07.6030	hypothetical protein	1.34146	3.13798	0.721799	2.49612	2.33923	0.53807	0.53807	Yes	Yes
35	Tb427.07.6500	variant surface glycoprotein (VSG), putative	1.97604	2.59186	3.13605	4.52892	1.31164	1.58704	1.58704	Yes	Yes
35	Tb427.07.6510	variant surface glycoprotein (VSG, pseudogene), putative	0.228433	0.191798	0.941625	1.78305	0.839625	4.12211	4.12211	Yes	Yes
35	Tb427.07.6520	variant surface glycoprotein (VSG, pseudogene), putative	0.490952	0.557183	2.52588	3.86313	1.1349	5.14486	5.14486	Yes	Yes
35	Tb427.07.6530	variant surface glycoprotein (VSG, pseudogene), putative	0.314733	0.418162	0.980108	1.7022	1.32862	3.11409	3.11409	Yes	Yes
36	Tb427.07.6670	hypothetical protein, conserved	16.638	13.7806	34.491	27.9192	0.828261	2.07303	2.07303	No	No
36	Tb427.07.6730	hypothetical protein, conserved	17.2981	16.3737	34.2077	36.0921	0.946561	1.97754	1.97754	No	No
36	Tb427.07.6740	hypothetical protein, conserved	14.3984	13.8405	29.9714	29.4931	0.961253	2.08158	2.08158	No	No
36	Tb427.07.6750	hypothetical protein, conserved	22.0253	23.6267	45.0604	45.8848	1.07271	2.04585	2.04585	No	No
36	Tb427.07.6760	hypothetical protein, conserved	13.825	15.1597	31.1136	31.7595	1.09654	2.25053	2.25053	No	No
36	Tb427.07.6780	hypothetical protein	28.1573	26.2244	60.9893	51.0407	0.931354	2.16602	2.16602	No	No
36	Tb427.07.6790	hypothetical protein, conserved	18.2556	16.1753	35.6385	36.8596	0.886046	1.9522	1.9522	No	No
36	Tb427.07.6800	hypothetical protein, conserved	15.4221	17.5515	29.6218	36.7649	1.13807	1.92074	1.92074	Yes	Yes
36	Tb427.07.6810	hypothetical protein, conserved	14.4605	15.7076	28.4849	31.8076	1.08624	1.96984	1.96984	Yes	Yes
37	Tb427.07.6880	hypothetical protein, conserved	0.397763	0.92771	0.853608	1.27531	2.33232	2.14602	2.14602	Yes	Yes
38	Tb427.08.270	variant surface glycoprotein (VSG, pseudogene), putative	0	4.40059	2.53692	0	N/A	N/A	N/A	Yes	Yes
39	Tb427.08.1660	procyclin-associated gene (pseudogene), putative	2.47578	8.25558	2.88411	6.87144	3.33454	1.16493	1.16493	Yes	Yes
40	Tb427.08.5920	hypothetical protein	1.08264	3.19247	0.430949	0.563814	2.94878	0.398054	0.398054	No	Yes
40	Tb427.08.5930	hypothetical protein	0.411272	2.31942	0.635381	0.578185	5.63963	1.54492	1.54492	No	Yes
41	Tb427.10.90	hypothetical protein	3.56596	4.38971	6.26115	11.898	1.231	1.75581	1.75581	Yes	Yes
42	Tb427.10.1220	hypothetical protein	0.841782	2.07158	0.828279	2.4178	2.46095	0.983959	0.983959	Yes	Yes
43	Tb427.10.1760	hypothetical protein	2.80323	3.43727	1.29731	5.638	1.22618	0.462791	0.462791	Yes	Yes
44	Tb427.10.4340	hypothetical protein	2.07285	5.06853	3.49441	7.11163	2.4452	1.6858	1.6858	Yes	Yes
44	Tb427.10.4350	hypothetical protein	2.22147	27.197	0.883286	9.19229	12.2428	0.397613	0.397613	Yes	Yes
45	Tb427.10.4370	expression site-associated gene (ESAG) protein, putative	7.1195	11.4981	8.44995	16.1049	1.61502	1.18687	1.18687	Yes	Yes
46	Tb427.10.7170	unspecified product	1.13803	3.85705	0.398006	1.54448	3.38923	0.349732	0.349732	Yes	Yes
47	Tb427.10.8440	glucose transporter 1B (THT1-)	157.513	262.257	194.797	321.277	1.66499	1.2367	1.2367	No	No
47	Tb427.10.8460	glucose transporter, putative	168.807	290.994	227.804	368.999	1.72383	1.34949	1.34949	No	No
47	Tb427.10.8470	glucose transporter, putative	148.431	256.377	193.067	317.888	1.72725	1.30072	1.30072	No	No
47	Tb427.10.8480	glucose transporter, putative	155.352	270.006	190.35	312.971	1.73803	1.22528	1.22528	No	No
47	Tb427.10.8500	glucose transporter, putative	80.4882	126.983	111.451	164.795	1.57766	1.38469	1.38469	No	No
48	Tb427.10.10270	hypothetical protein	4.0017	14.309	3.08709	6.47535	3.57573	0.771445	0.771445	Yes	Yes
49	Tb427.10.12270	hypothetical protein, conserved	11.0828	17.2988	12.1224	30.4892	1.56087	1.0938	1.0938	Yes	Yes
49	Tb427.10.12280	hypothetical protein	2.14892	3.46019	1.30272	5.20885	1.6102	0.606221	0.606221	Yes	Yes
50	Tb427.10.12570	hypothetical protein	1.87496	7.56675	1.45109	2.35311	4.03569	0.773931	0.773931	Yes	Yes
51	Tb427.10.14060	hypothetical protein	0.399851	3.88776	0.431542	2.71756	9.72302	1.07926	1.07926	Yes	Yes
52	Tb427.10.16100	peptidylprolyl isomerase-like protein, putative	242.987	185.323	275.716	748.261	0.762687	1.13469	1.13469	No	No
N/A	Tb427.BES126.15	variant surface glycoprotein (VSG) (VSG 427-11)	3.53487	3.28686	8.59939	15.9813	0.929839	2.43273	2.43273	No	No
N/A	Tb427.BES129.14	variant surface glycoprotein (VSG) (VSG 427-9)	2.71794	2.14343	3.61844	6.26312	0.788623	1.33132	1.33132	No	No
N/A	Tb427.BES15.12	variant surface glycoprotein (VSG) (VSG 427-6)	1.13082	1.10903	15.0985	14.8186	0.980731	13.3518	13.3518	No	No
N/A	Tb427.BES59.12	variant surface glycoprotein (VSG) (VSG 427-13)	1.09389	1.07965	2.18581	4.27019	0.986982	1.9982	1.9982	No	No
N/A	Tb427.BES65.13	variant surface glycoprotein (VSG) (VSG 427-3)	0.686228	0.870038	4.27083	7.10629	1.26786	6.22363	6.22363	No	No
N/A	Tb427.BES56.13	variant surfave glycoprotein (VSG) (VSG 427-17)	3.0514	2.64474	26.0028	13.8535	0.86673	8.5216	8.5216	No	No
N/A	Tb427.BES98.12	variant surface glycoprotein (VSG) (VSG 427-18)	2.61296	1.95904	6.45979	10.9651	0.74974	2.47221	2.47221	No	No
53	Tb427tmp.01.2860	hypothetical protein	2.0387	5.89119	1.03854	2.54456	2.88968	0.509413	0.509413	Yes	Yes
54	Tb427tmp.01.3220	hypothetical protein	1.98044	4.9796	0.750159	2.122	2.51439	0.378784	0.378784	Yes	Yes
55	Tb427tmp.01.3240	trans-sialidase, putative	15.8933	20.3909	21.2773	38.2194	1.28299	1.33876	1.33876	Yes	Yes
56	Tb427tmp.01.3250	hypothetical protein	0.934804	2.34374	0.315834	1.1211	2.5072	0.337861	0.337861	Yes	Yes
57	Tb427tmp.01.3915	RNA-binding protein, putative (RBP5)	118.131	108.383	173.848	249.231	0.917481	1.47165	1.47165	No	Yes
58	Tb427tmp.01.5580	hypothetical protein, conserved	32.1351	32.1227	62.0663	66.4264	0.999614	1.93142	1.93142	No	No
59	Tb427tmp.01.7120	hypothetical protein, conserved	188.19	155.771	187.484	435.012	0.827733	0.996248	0.996248	No	No
60	Tb427tmp.02.0370	hypothetical protein, conserved	0	1.01229	1.11815	0	N/A	N/A	N/A	No	No
61	Tb427tmp.02.1564	leucine-rich repeat protein (LRRP), putative	12.3105	14.7413	33.9521	43.345	1.19746	2.75798	2.75798	Yes	No
61	Tb427tmp.02.1565	hypothetical protein	15.62	21.344	40.1682	41.052	1.36645	2.57159	2.57159	Yes	No
61	Tb427tmp.02.1580	leucine-rich repeat protein (LRRP), putative	23.5504	29.615	51.7495	64.8586	1.25752	2.19739	2.19739	Yes	No
62	Tb427tmp.02.5690	hypothetical protein	1.45189	1.55643	2.99837	0.915345	1.072	2.06515	2.06515	No	No
63	Tb427tmp.11.0009	variant surface glycoprotein (VSG, pseudogene), putative	0	0	22.5128	0	N/A	N/A	N/A	Yes	Yes
64	Tb427tmp.11.0025	unspecified product	0.477478	0.787915	10.3918	20.2786	1.65016	21.7639	21.7639	Yes	Yes
65	Tb427tmp.12.0018	hypothetical protein	1.69703	7.17765	0.678391	2.26014	4.22954	0.399752	0.399752	Yes	Yes
65	Tb427tmp.12.0019	unspecified product	0	0.0515828	0.217985	1.83908	N/A	N/A	N/A	No	No
66	Tb427tmp.14.0027	variant surface glycoprotein (VSG, pseudogene), putative	0	0	3.72995	0	N/A	N/A	N/A	Yes	Yes
67	Tb427tmp.142.0040	variant surface glycoprotein (VSG, pseudogene), putative	0.107208	0.189929	2.2991	4.74063	1.77159	21.4452	21.4452	Yes	Yes
67	Tb427tmp.142.0130	variant surface glycoprotein (VSG, pseudogene), putative	0.132395	0.193006	2.0972	1.13442	1.4578	15.8405	15.8405	Yes	Yes
67	Tb427tmp.142.0135	expression site-associated gene (ESAG, pseudogene), putative	0.19952	1.02034	6.8649	1.65019	5.11397	34.4071	34.4071	Yes	Yes
67	Tb427tmp.142.0300	hypothetical protein (pseudogene)	0.922404	1.54576	1.26419	2.28103	1.67579	1.37054	1.37054	Yes	Yes
68	Tb427tmp.142.0470	variant surface glycoprotein (VSG, pseudogene), putative	0.118202	0.179522	2.43963	4.83394	1.51877	20.6395	20.6395	Yes	Yes
69	Tb427tmp.160.0220	variant surface glycoprotein (VSG, pseudogene), putative	0	0	4.77698	4.10902	N/A	N/A	N/A	Yes	Yes
69	Tb427tmp.160.0260	unspecified product	0.0476157	0.0496045	1.6206	2.48402	1.04177	34.035	34.035	Yes	Yes
70	Tb427tmp.160.0280	variant surface glycoprotein (VSG, atypical), putative	1.2147	1.10392	3.38585	4.03926	0.908801	2.7874	2.7874	Yes	Yes
71	Tb427tmp.160.3400	glucose transporter (pseudogene), putative	1.28538	2.20402	0.896767	3.25574	1.71468	0.697667	0.697667	Yes	Yes
72	Tb427tmp.160.4950	hypothetical protein, conserved	11.6754	16.9241	20.3114	24.9223	1.44955	1.73967	1.73967	Yes	Yes
73	Tb427tmp.160.5350	variant surface glycoprotein (VSG)-related, putative	19.3353	22.588	39.8794	55.0519	1.16823	2.06252	2.06252	Yes	Yes
74	Tb427tmp.211.0010	unspecified product	4.91403	6.65741	13.8619	18.2768	1.35478	2.82088	2.82088	No	No
74	Tb427tmp.211.0020	hypothetical protein	3.93174	4.78149	10.2861	12.993	1.21613	2.61617	2.61617	No	No
75	Tb427tmp.211.5010	SLACS retrotransposable element (part), putative	1.56332	1.64318	8.97898	5.40045	1.05108	5.74353	5.74353	Yes	Yes
75	Tb427tmp.211.5015	SLACS reverse transcriptase, putative	0.460444	0.097077	1.85955	0.872064	0.210833	4.0386	4.0386	Yes	Yes
76	Tb427tmp.244.0550	variant surface glycoprotein (VSG, pseudogene), putative	0.178844	0.251258	1.84983	3.25068	1.4049	10.3433	10.3433	Yes	Yes
76	Tb427tmp.244.0620	variant surface glycoprotein (VSG, pseudogene), putative	0.112384	0.173496	2.33324	5.48596	1.54378	20.7613	20.7613	Yes	Yes
76	Tb427tmp.244.0650	variant surface glycoprotein (VSG, pseudogene), putative	0.559061	0.65134	2.33858	2.67952	1.16506	4.18305	4.18305	Yes	Yes
77	Tb427tmp.244.1260	variant surface glycoprotein (VSG, pseudogene), putative	0.121177	0.101589	0.80098	1.01169	0.838352	6.61	6.61	Yes	Yes
78	Tb427tmp.244.1410	variant surface glycoprotein (VSG), putative	0.671572	0.752857	8.5269	10.503	1.12104	12.6969	12.6969	Yes	Yes
79	Tb427tmp.244.1480	variant surface glycoprotein (VSG, pseudogene), putative	0.169281	0.12202	1.2292	2.54137	0.720813	7.2613	7.2613	Yes	Yes
80	Tb427tmp.244.1700	variant surface glycoprotein (VSG, pseudogene), putative	0.177445	0.237922	0.884239	1.50649	1.34082	4.98317	4.98317	Yes	Yes
80	Tb427tmp.244.1740	variant surface glycoprotein (VSG), putative	0.656015	1.18697	15.6328	30.4636	1.80936	23.8299	23.8299	Yes	Yes
80	Tb427tmp.244.1950	hypothetical protein	0.323635	0.852921	0.504994	1.3384	2.63544	1.56038	1.56038	Yes	Yes
80	Tb427tmp.244.1960	hypothetical protein	1.96962	10.2031	2.70102	8.1387	5.18024	1.37134	1.37134	Yes	Yes
80	Tb427tmp.244.1970	leucine-rich repeat protein (pseudogene), putative	5.86191	10.3553	12.7267	14.3498	1.76654	2.17108	2.17108	Yes	Yes
81	Tb427tmp.244.2010	expression site-associated gene 4 (ESAG4, pseudogene), putative	16.0822	20.7778	39.95	53.3803	1.29197	2.48411	2.48411	Yes	Yes
81	Tb427tmp.244.2020	nucleoside transporter 1, putative	8.57637	9.143	19.3617	21.9081	1.06607	2.25756	2.25756	Yes	Yes
82	Tb427tmp.244.2060	expression site-associated gene (ESAG) protein, putative	46.8817	61.0495	84.5114	113.317	1.3022	1.80265	1.80265	Yes	Yes
83	Tb427tmp.244.2890	SLACS reverse transcriptase, putative	2.44767	2.18867	7.76443	4.58586	0.894185	3.17217	3.17217	Yes	Yes
84	Tb427tmp.354.0120	variant surface glycoprotein (VSG, pseudogene), putative	0.0694525	0.286532	2.88398	7.031	4.12558	41.5245	41.5245	Yes	Yes
85	Tb427tmp.55.0028	expression site-associated gene (ESAG) protein, putative	0	0	0	32.2278	N/A	N/A	N/A	Yes	Yes
86	Tb427tmp.57.0077	unspecified product	7.99772	13.3358	8.50303	20.7092	1.66745	1.06318	1.06318	Yes	Yes
87	Tb427tmp.57.0088	variant surface glycoprotein (VSG, pseudogene), putative	1.2158	1.7019	2.70872	1.86107	1.39982	2.22793	2.22793	Yes	Yes
88	Tb427tmp.v1.0970	hypothetical protein	1.56071	3.32687	1.7927	4.84058	2.13164	1.14864	1.14864	Yes	Yes
88	Tb427tmp.v2.0080	variant surface glycoprotein (VSG, pseudogene), putative	1.77834	1.39024	13.6257	10.8423	0.781763	7.66203	7.66203	Yes	Yes
89	Tb427tmp.v2.0300	variant surface glycoprotein (VSG, pseudogene), putative	0	0.0865432	1.09896	0.807936	N/A	N/A	N/A	Yes	Yes
90	Tb427tmp.v2.0350	variant surface glycoprotein (VSG, pseudogene), putative (VSG56)	0	1.5145	1.18703	3.14416	N/A	N/A	N/A	Yes	Yes
91	Tb427tmp.v2.0450	hypothetical protein, conserved, frameshifted fragment	0	0	0	1.50357	N/A	N/A	N/A	Yes	Yes
	1Fold upregulation calculated by dividing the H3.V KO and/or DMOG treated RPKM by WT RPKM
	2Upregulated genes within the same PTU have the same number. A different number indicates the genes are in separate PTUs
	3Yes: if gene is located within 10 kb of H3.V
	4Yes: if gene is located within 10 kb of base J
